# Supplementary material for: Single-cell RNA-seq reveals developmental deficiencies in both the placentation and the decidualization in women with late-onset preeclampsia
Source: Front Immunol. 2023 May 22;14:1142273. doi: 10.3389/fimmu.2023.1142273 (PMC10239844; doi:10.3389/fimmu.2023.1142273)
Supplement: Supplementary file 2 [file Table_1.xlsx]

## Sheet: Sheet1
Table S1. The information of samples used for scRNA seq
Sample number	Gravidity	Parity	Maternal age (y)	Weight(kg)	Height(m)	BMI(kg/m2)	Gestational age at delivery (wk)	Justed gestational age(wk)	Birth weight (g)	Systolic BP (mmHg)	Diastolic BP (mmHg)
deci1-NM	1	1	32	84	1.6	32.81	38+4	38.5714	3200	121	73
deci2-NM	2	2	33	92.5	1.71	31.6337	38+1	38.1429	3210	130	70
deci3-NM	1	1	31	62	1.6	24.2188	39+3	39.4286	3480	127	81
deci5-NM	1	1	34	80	1.6	31.25	41+1	41.1429	3150	96	63
deci6-PE	2	1	29	74	1.58	29.6427	37+2	37.2857	2100	150	95
deci7-PE	1	1	31	80.8	1.68	28.6281	37+6	37.8571	2880	160	100
deci8-PE	1	1	27	57	1.6	22.2656	35+1	35.1429	1570	155	110
pla1-NM	2	2	36	77	1.65	28.2828	39+2	39.2857	3240	132	84
pla2-NM	1	1	31	62	1.6	24.2188	39+3	39.4286	3480	127	81
pla3-NM	1	1	34	80	1.6	31.25	41+1	41.1429	3150	96	63
pla4-PE	2	1	32	60.8	1.54	25.6367	37+2	37.2857	1120	166	119
pla5-PE	1	1	31	80.8	1.68	28.6281	37+6	37.8571	2880	160	100
pla6-PE	1	1	31	80.8	1.68	28.6281	37+6	37.8571	3380	162	105
